# Supplementary material for: Comprehensive Transcriptomic Analysis Reveals Cell-Type-Specific Roles of Human Odorant Receptors in Glioblastoma and the Tumor Microenvironment
Source: Int J Mol Sci. 2024 Dec 13;25(24):13382. doi: 10.3390/ijms252413382 (PMC11676228; doi:10.3390/ijms252413382)
Supplement: Supplementary file 1 [file ijms-25-13382-s001.zip]

Archive with 3 entries (3 files):
- Revised supplementary materials_Tract_Yeo et al_ijms-3337550.docx
- Revised supplementary materials_Yeo et al_ijms-3337550.docx
- Supplementary Tables_revision_Yeo et al_ijms-3337550.xlsx
