# Supplementary material for: Comprehensive Transcriptomic Analysis Reveals Cell-Type-Specific Roles of Human Odorant Receptors in Glioblastoma and the Tumor Microenvironment
Source: Int J Mol Sci. 2024 Dec 13;25(24):13382. doi: 10.3390/ijms252413382 (PMC11676228; doi:10.3390/ijms252413382)
Supplement: Supplementary file 1 [file ijms-25-13382-s001.zip › Supplementary Tables_revision_Yeo et al_ijms-3337550.xlsx]

## Sheet: Table S1
Table S1. Differentially expressed OR genes in GBM compared to normal and LGG.
Group	OR genes	The number of OR genes
Upregulated in GBM compared to both Normal & LGG	OR2B6, OR51B5, OR51E1, OR7E122P, OR52K3P, OR2I1P, OR5BA1P, OR9A4	8
Upregulated in GBM compared to only normal	OR1I1, OR7C1, OR1J1, OR4D1, OR4K2, OR2W6P, OR7E102P, OR7G2, OR1L8, OR2AT4, OR7D4, OR4N2, OR10AC1, OR52E2, OR2B11, OR3A1, OR56B2P, OR7A17, OR10H1, OR7E25P, OR7A5, OR2C3, OR9K1P, OR52K1, OR2J2, OR52A4P, OR2A42, OR2F1, OR3A2, OR52I2, OR4K6P, OR6R1P, OR55B1P, OR52I1, OR7E62P, OR7E126P, OR6J1, OR12D2	38
Upregulated in GBM compared to only LGG	OR51E2, OR7E136P	2
Downregulated in GBM compared to both Normal & LGG	OR2L13, OR2L3, OR2T6, OR1F1, OR7E155P, OR8T1P, OR10AB1P	7
Downregulated in GBM compared to only normal	OR13C9,OR2D2, OR51Q1,OR13J1, OR2K2, OR2M4, OR1L3, OR52A5, OR5B12, OR5B2, OR10AD1, OR52W1, OR11H4, OR14C36, OR2T33, OR2M1P, OR2AJ1, OR2T8, OR6B3, OR9A2, OR1E1, OR1R1P, OR52N2, OR8D4, OR2B8P, OR7E115P, OR7E38P, OR7E87P, OR51J1, OR6A2, OR4F5, OR9I2P, OR2AK2, OR13D3P, OR14I1, OR10D1P, OR2T4, OR2T32P, OR2L5, OR7E13P, OR1F2P, OR2H2, OR7E161P, OR2L1P, OR2M3, OR2S1P, OR7E26P, OR1H1P, OR51AB1P, OR5K2, OR2…	85
Downregulated in GBM compared to only LGG	OR4D1, OR4K2, OR4N2, OR56B2P, OR4K6P	5

## Sheet: Table S2
Table S2. Differential OR gene expression across GBM cell types.
cell type	genes	scores	logfoldchanges	pvals	pvals_adj	pct_nz_group	pct_nz_reference
AC-like	OR7D2	5.6388	0.719938	1.71237e-08	3.43965e-08	0.0142895	0.00475179
AC-like	OR51E2	2.53762	0.0395109	0.011161	0.0187756	0.00637357	0.00208588
Endothelial	OR2A1-AS1	3.66488	3.56968	0.000247451	0.000800646	0.0295583	0.00173119
MES-like	OR7E14P	6.63764	3.35208	3.18752e-11	7.6411e-11	0.0138902	0.00149959
MES-like	OR7D2	3.61245	1.66639	0.000303314	0.000603051	0.0119737	0.00523742
Mural cell	OR51E1	16.5745	8.56306	1.06474e-61	1.49518e-60	0.122827	0.000548905
Mural cell	OR7C1	3.73056	3.80668	0.000191056	0.000610293	0.029407	0.00187159
Mural cell	OR2A1-AS1	3.37285	3.29429	0.000743933	0.00224752	0.026645	0.00173879
Mural cell	OR51E2	2.44367	6.57269	0.0145388	0.0376267	0.0204712	0.00248778
NPC-like	OR4N2	14.7089	2.54067	5.64913e-49	2.3996e-48	0.0468704	0.00703521
NPC-like	OR7D2	4.70327	0.745891	2.56025e-06	5.83837e-06	0.0180546	0.00532948
NPC-like	OR51E2	2.58059	0.933772	0.00986319	0.0187484	0.00926899	0.00229299
Neuron	OR2L13	9.69732	4.28097	3.09519e-22	8.93629e-22	0.0738627	0.00314247
Neuron	OR2L3	6.63858	3.96669	3.16718e-11	7.80431e-11	0.0504042	0.00196304
Neuron	OR3A2	4.57005	2.15293	4.87604e-06	1.06369e-05	0.0385164	0.00511791
Neuron	OR2L2	4.0519	2.99171	5.08039e-05	0.000106559	0.0323348	0.00276615
Neuron	OR2L5	4.01226	3.56682	6.01398e-05	0.000125759	0.0307497	0.0014787
Neuron	OR2T12	3.21986	3.55518	0.00128254	0.00252988	0.0245681	0.00108202
Neuron	OR2M4	2.34104	4.80706	0.01923	0.0351436	0.0174354	0.000368348
OPC	OR4N2	29.0411	4.49688	1.99456e-185	9.27525e-185	0.112363	0.006325
OPC	OR4K17	8.44642	5.93508	3.00376e-17	7.50212e-17	0.0314757	0.000580077
OPC	OR2L3	5.71059	3.87149	1.12584e-08	2.50332e-08	0.0226452	0.00176365
OPC	OR2L2	4.72584	3.14605	2.29164e-06	4.8589e-06	0.0198195	0.00254279
OPC	OR2L5	3.67979	3.66698	0.000233422	0.000466347	0.0147959	0.0013394
OPC-like	OR4N2	12.9636	2.1622	1.96749e-38	4.79556e-38	0.0293069	0.00630761
OPC-like	OR7D2	2.8055	0.606208	0.00502384	0.00876415	0.0103183	0.00534431
OPC-like	OR4K17	2.34213	2.42166	0.0191738	0.0323565	0.00499434	0.000840425
Oligodendrocyte	OR2L13	15.385	4.49325	2.06349e-53	7.09647e-53	0.0424605	0.00174976
Oligodendrocyte	OR7A5	12.2777	6.16767	1.19287e-34	3.66956e-34	0.0329245	0.000442043
Oligodendrocyte	OR2L2	8.69919	3.7557	3.34266e-18	8.86455e-18	0.0249343	0.00192105
Oligodendrocyte	OR2L3	8.41927	4.25214	3.78843e-17	9.91968e-17	0.0235289	0.00125522
Oligodendrocyte	OR2L5	6.71632	4.45329	1.86371e-11	4.49926e-11	0.0186304	0.000861985
Oligodendrocyte	OR7C1	6.42528	4.07457	1.31628e-10	3.13594e-10	0.0182691	0.00127548
Oligodendrocyte	OR2T12	4.35526	4.46797	1.3291e-05	2.8375e-05	0.0122262	0.00070727
Oligodendrocyte	OR3A2	2.41741	0.996825	0.0156315	0.0292376	0.0114232	0.00502272
TAM-BDM	OR2B11	6.82321	2.21681	8.90274e-12	1.7898e-11	0.0111641	0.00245523
TAM-BDM	OR3A2	2.75425	0.714155	0.00588276	0.00966086	0.00799304	0.00447379
TAM-MG	OR5H14	3.75227	2.31623	0.000175238	0.000305583	0.00686919	0.00153999
TAM-MG	OR52K1	3.66749	2.37219	0.000244944	0.000425276	0.00665982	0.00145123
TAM-MG	OR3A2	3.23512	1.42658	0.0012159	0.0020646	0.0090775	0.00449378
TAM-MG	OR2B11	2.73872	0.996743	0.00616787	0.0101519	0.00771163	0.0038211

## Sheet: Table S3
Table S3. Differential OR gene expression across vascular cell types.
Cluster	genes	scores	logfoldchanges	pvals	pvals_adj	pct_nz_group	pct_nz_reference
1	OR51E1	12.5664	2.41379	3.22991e-36	5.76345e-35	0.185019	0.030076
1	OR51E2	2.86269	3.89855	0.00420064	0.0147953	0.0383155	0.00308472
4	OR51E1	3.28469	2.2037	0.00102094	0.00394431	0.128947	0.0634029
7	OR3A2	2.90175	6.42411	0.0037109	0.0140843	0.0853081	0.00242382
9	OR51E1	5.82119	1.56366	5.84317e-09	3.03086e-08	0.265101	0.0625214
9	OR7E38P	2.62059	3.86389	0.00877788	0.0258597	0.090604	0.00171292

## Sheet: Table S4
Table S4. Differential OR gene expression across TAMs.
Cluster	genes	scores	logfoldchanges	pvals	pvals_adj	pct_nz_group	pct_nz_reference
1	OR2B11	6.13177	1.75005	8.69044e-10	2.43971e-09	0.022611	0.00761986
4	OR3A2	11.2016	3.71203	4.00263e-29	1.24662e-28	0.0385472	0.00551339
4	OR52K1	3.7832	2.57919	0.000154824	0.000347248	0.0153087	0.00414207
5	OR3A2	16.498	3.10906	3.79208e-61	1.65378e-60	0.0645931	0.00499199
5	OR52K1	2.83126	1.3821	0.00463649	0.0109391	0.014762	0.00454312
6	OR2B11	9.89246	2.44839	4.4886e-23	2.13026e-22	0.0492443	0.00792226
6	OR5H14	8.88651	3.17274	6.30592e-19	2.80403e-18	0.0406866	0.00356189
6	OR11G2	2.63396	2.26401	0.00843948	0.0220776	0.0132619	0.00226382
6	OR52K1	2.45825	1.55668	0.0139617	0.0357531	0.0149635	0.00469938
8	OR2B11	6.47609	2.59339	9.41305e-11	6.6896e-10	0.0423622	0.00877449
11	OR7E38P	7.49367	5.38253	6.69749e-14	2.1183e-13	0.0489867	0.00031067
11	OR51E1	5.35458	8.86694	8.57573e-08	2.31414e-07	0.0348129	4.12778e-05
11	OR2A1-AS1	3.49266	4.99773	0.000478233	0.0011027	0.023996	0.00133175
12	OR7D2	6.85463	1.94618	7.14952e-12	4.84532e-11	0.04799	0.000917272
12	OR51E2	3.50775	2.5667	0.000451909	0.00164037	0.0243427	0.000266724

## Sheet: Table S5
Table S5. Differential OR gene expression across neurons, OPCs, and oligodendrocytes.
Cluster	names	scores	logfoldchanges	pvals	pvals_adj	pct_nz_group	pct_nz_reference
0	OR7A5	3.70708	1.69793	0.00020966	0.00044565	0.0353064	0.0168111
1	OR2T12	7.4252	4.35663	1.12614e-13	3.90195e-13	0.0453046	0.00408051
1	OR7C1	5.41484	2.35295	6.13446e-08	1.77365e-07	0.0384736	0.00837883
1	OR3A2	3.22426	2.0595	0.00126298	0.00295279	0.0270886	0.00923559
1	OR2L5	2.45267	1.06556	0.0141799	0.0303515	0.0298367	0.0162494
2	OR2L3	6.61663	1.87057	3.6747e-11	1.35215e-10	0.0613434	0.0204263
2	OR2L2	5.77407	1.79299	7.73809e-09	2.59535e-08	0.0553113	0.0196327
2	OR2L5	4.7294	1.82688	2.25186e-06	6.74353e-06	0.0441673	0.0148568
3	OR4N2	7.74695	1.24057	9.41296e-15	4.15402e-14	0.100074	0.0364202
4	OR4K17	18.2248	9.79358	3.28265e-74	4.0669e-73	0.148416	0.000209965
4	OR4N2	4.70235	0.644292	2.57183e-06	8.76904e-06	0.0772651	0.0380431
5	OR2L13	27.1423	4.59277	3.11955e-162	1.34951e-160	0.245604	0.0211265
5	OR7A5	7.53006	2.599	5.07176e-14	2.61769e-13	0.0794309	0.0166059
6	OR4N2	7.57611	1.83132	3.56075e-14	1.70096e-13	0.104384	0.0370816
6	OR2L3	5.46227	1.91184	4.70074e-08	1.78746e-07	0.0716771	0.0227458
6	OR2L2	4.07324	1.63242	4.63627e-05	0.000148403	0.0584551	0.0219824
6	OR2L5	3.29613	1.71064	0.000980266	0.00283703	0.0463929	0.016807
7	OR4N2	3.82832	0.9151	0.000129023	0.000395383	0.0762162	0.0389474
8	OR7A5	12.0174	1.81215	2.87939e-33	1.15818e-32	0.134026	0.0151776
9	OR2L3	7.13678	2.53282	9.55415e-13	5.57191e-12	0.111414	0.0229468
9	OR4N2	5.34356	1.43337	9.11377e-08	4.1667e-07	0.105503	0.0388408
9	OR2L2	5.26125	2.23844	1.43083e-07	6.47182e-07	0.0873124	0.0221534
9	OR2L5	4.65394	2.3865	3.25651e-06	1.34526e-05	0.0745794	0.0168134
9	OR2M4	2.47309	3.29051	0.0133949	0.0388222	0.0354707	0.00465989
10	OR4N2	30.3978	4.40313	5.86543e-203	2.8836e-201	0.414914	0.0307894
11	OR2L3	8.52469	1.92073	1.53214e-17	7.74524e-17	0.138992	0.0226432
11	OR3A2	6.24785	2.79253	4.1615e-10	1.64447e-09	0.0944297	0.0100734
11	OR2L5	4.79709	1.43082	1.60988e-06	5.38442e-06	0.0822281	0.0168601
11	OR2L2	4.13665	1.2034	3.52409e-05	0.000108474	0.0790451	0.0226055
11	OR2M4	3.20863	2.83625	0.00133367	0.00364222	0.0477454	0.004491
15	OR7E38P	6.12041	6.25833	9.33371e-10	4.22103e-09	0.111759	0.000843976
18	OR2L13	17.7171	3.86049	3.09558e-70	1.22069e-68	0.425626	0.0317717
19	OR7D2	11.2768	2.58618	1.70758e-29	1.45963e-28	0.260802	0.00322413
19	OR51E2	5.00874	7.96737	5.47878e-07	2.04691e-06	0.114198	0.000135883
19	OR7A5	4.00676	2.48815	6.15577e-05	0.000200061	0.111111	0.0197772
19	OR11A1	3.95498	2.84419	7.65422e-05	0.000246596	0.0910494	0.000914122
19	OR2L13	2.78733	1.29788	0.00531442	0.0144386	0.0987654	0.034539
